# Supplementary material for: CMOS-Compatible Ultralow-Loss Three-Step Silicon Edge Coupler with Substrate Substitution in the Whole Communication Band
Source: Micromachines (Basel). 2022 Dec 27;14(1):66. doi: 10.3390/mi14010066 (PMC9861178; doi:10.3390/mi14010066)
Supplement: Supplementary file 1 [file micromachines-14-00066-s001.zip]

Archive with 1 entries (1 files):
- micromachines-2083437-supplementary.pdf
